# Supplementary material for: Real-world identification of high-risk medications for drug-induced osteoporosis: a multi-method pharmacovigilance study based on FAERS with WHO Vigibase validation
Source: Front Endocrinol (Lausanne). 2026 Apr 13;17:1783284. doi: 10.3389/fendo.2026.1783284 (PMC13110957; doi:10.3389/fendo.2026.1783284)
Supplement: Supplementary file 1 [file Table1.xlsx]

## Sheet: Sheet1
Table 1. Baseline characteristics of reports in the FAERS database
Characteristic	number	Percentage (%)*
Sex
F	30185	0.5847
M	21441	0.4153
Missing	4269
Age group
＜30	2058	0.0566
30-40	3709	0.102
40-50	6911	0.1901
50-60	10745	0.2956
≥60	12931	0.3557
Missing	19631
Reporter Occupation
Consumer	20170	0.3695
Lawyer	19532	0.3578
Medical Doctor	7763	0.1422
Healthcare Professional	3892	0.0713
Other	3233	0.0592
Missing	1305
Outcome
OT	32329	0.7171
HO	9688	0.2148
DE	1438	0.0319
DS	1008	0.0224
LT	584	0.013
CA	31	0.0007
RI	4	0.0001
Reporting year
2014	2921	0.052
2015	3840	0.069
2016	2559	0.046
2017	2587	0.046
2018	2731	0.049
2019	2927	0.052
2020	7371	0.132
2021	11274	0.202
2022	7764	0.139
2023	6868	0.123
2024	5053	0.09
Reporter country
United States	40810	0.7301
Canada	4912	0.0879
Germany	950	0.017
United Kingdom	943	0.0169
Brazil	759	0.0136
Japan	666	0.0119
France	595	0.0106
Australia	489	0.0087
Italy	486	0.0087
China	447	0.008
Others	3697	0.0661
Unknown	1141	0.0204
OT: Other serious outcome; HO: Hospitalization; DE: Death; DS: Disability; LT: Life-threatening; CA: Congenital anomaly; RI: Required intervention to prevent permanent impairment/damage. *Percentages were calculated after excluding missing data.
